# Supplementary material for: Knowledge and practice of hemodialysis catheter care and associated factors among patients on maintenance hemodialysis: An analytical cross-sectional study
Source: PLoS One. 2026 Jul 14;21(7):e0353737. doi: 10.1371/journal.pone.0353737 (PMC13367740; doi:10.1371/journal.pone.0353737)
Supplement: S1 File — (XLSX) [file pone.0353737.s001.xlsx]

## Sheet: S1 Dataset
AgeDummy	Sex	MartalStatusDummy	EducationDummy	Employment	Residence	VascAccessType	SessionPerWeek	HD_Duration	B1_PURPOSE_CATHETER	B2_CATHETER_SITE___	B3_CLEAN_CATHETER_SITE	B4_CATHETER_WET_RISK	B5_DRESSING_CHANGE_FREQ	B6_SITE_INFECTION_RESPONSE	B7_SHOWER_WITH_CATHETER	B8_AVOID_CATHETER_ARM	B9_CATHETER_MALFUNCTION_SIGN	B10_CATHETER_CARE_RESPONSIBLE	B11_CATHETER_CONSEQUENCE	B12_LIFT_CATHETER_ARM	C1_Handwashing	C2_Sanitizer	C3_Avoidtouching	C4_Keepdry	C5_Applycream	C6_Dresingchange	C7_Reportsigns	C8_Coversite	C9_Noswimming	C10_Tightclothes	C11_Cleanarrival	C12_Followinstruction	C13_Reortfever	C14_Recognizeinfectiion	C15_Askquestion	TOTAL_KNOWLEDGE	TOTAL_PRACTISE	KnowPercentageScore	Know70Dummy	PractPerntageScore	Pract70Dummy	Knowl80Dummy	Practice80Dummy
2	1	2	1	1	2	1	1	1	1	1	1	0	1	1	1	0	1	1	0	1	4	4	4	4	4	3	3	3	3	4	4	4	0	4	4	9	52	75	2	86.6667	2	1	2
2	1	1	1	1	2	1	2	2	1	1	1	1	1	0	1	1	1	0	1	1	3	2	2	3	4	4	4	2	2	2	3	2	3	4	3	10	43	83.3333	2	71.6667	2	2	1
2	2	2	1	1	2	2	1	2	1	1	1	0	1	0	1	1	1	1	1	1	4	4	4	4	4	4	3	4	4	4	3	3	3	2	4	10	54	83.3333	2	90	2	2	2
1	2	2	2	2	2	1	1	1	1	1	1	1	1	1	1	1	1	0	1	1	4	4	4	4	4	3	3	2	4	2	4	4	4	2	4	11	52	91.6667	2	86.6667	2	2	2
2	2	2	1	1	2	2	1	1	1	1	0	1	0	1	1	1	1	1	1	1	4	4	2	4	4	4	3	4	1	4	4	4	4	4	4	10	55	83.3333	2	91.6667	2	2	2
1	2	2	2	2	2	2	1	2	1	1	1	1	1	0	1	1	1	0	1	1	4	4	3	4	4	4	3	3	4	3	4	3	3	4	4	10	54	83.3333	2	90	2	2	2
1	2	1	2	2	2	2	1	1	1	1	1	1	0	1	1	1	1	1	1	1	4	4	4	4	4	4	3	4	4	4	4	4	3	4	4	11	58	91.6667	2	96.6667	2	2	2
1	2	2	2	2	2	2	1	1	1	1	1	0	1	1	0	1	1	1	1	1	4	4	4	4	4	3	3	0	4	4	4	0	3	3	3	10	47	83.3333	2	78.3333	2	2	1
1	1	1	1	2	2	1	1	1	1	1	1	1	0	1	0	1	0	1	1	0	1	0	2	2	2	0	2	1	4	3	3	3	2	0	3	8	28	66.6667	1	46.6667	1	1	1
1	1	1	2	2	2	2	1	1	1	1	0	1	1	1	1	1	1	1	1	1	4	4	3	3	4	4	4	4	4	4	3	4	3	4	3	11	55	91.6667	2	91.6667	2	2	2
2	1	2	2	2	2	2	1	2	1	1	0	1	1	0	1	1	1	1	1	1	4	4	4	3	4	4	3	3	4	4	4	3	3	3	3	10	53	83.3333	2	88.3333	2	2	2
1	1	2	2	2	2	1	1	1	1	1	1	1	1	1	1	1	1	1	0	0	4	4	4	4	4	4	0	4	4	4	0	4	4	0	3	10	47	83.3333	2	78.3333	2	2	1
1	1	2	2	2	2	1	1	1	1	1	1	1	1	1	1	1	1	0	1	1	3	2	3	4	0	0	4	4	4	4	4	4	3	3	4	11	46	91.6667	2	76.6667	2	2	1
1	1	2	2	2	2	2	1	2	1	1	1	1	1	0	1	1	1	0	1	1	3	3	0	3	0	3	0	4	4	0	4	4	4	4	4	10	40	83.3333	2	66.6667	1	2	1
2	1	2	1	1	1	1	2	2	1	1	0	1	1	0	1	1	1	1	1	1	0	4	4	0	4	4	3	4	0	3	3	4	3	4	4	10	44	83.3333	2	73.3333	2	2	1
1	1	2	1	2	2	1	2	2	1	1	1	0	1	1	1	0	1	1	1	1	4	4	4	4	4	4	4	4	4	4	4	4	4	3	3	10	58	83.3333	2	96.6667	2	2	2
1	1	2	1	2	2	1	1	1	1	0	1	0	1	0	1	1	1	0	1	1	2	2	2	2	3	3	3	3	3	3	3	3	3	3	3	8	41	66.6667	1	68.3333	1	1	1
1	1	2	2	2	2	2	1	1	1	1	1	1	1	0	1	1	1	1	1	1	4	4	4	4	4	4	4	4	4	4	4	4	3	3	3	11	57	91.6667	2	95	2	2	2
1	2	2	2	2	2	2	1	2	1	1	1	1	1	1	1	1	1	1	1	1	3	4	3	4	4	4	4	3	4	4	4	4	4	4	4	12	57	100	2	95	2	2	2
2	2	2	2	1	2	1	1	1	1	1	1	1	0	1	1	0	0	1	1	1	4	3	3	3	3	3	3	3	3	3	3	3	3	3	3	9	46	75	2	76.6667	2	1	1
2	2	1	1	1	2	2	2	2	1	1	1	1	1	0	0	1	1	1	1	1	4	4	4	4	0	4	4	4	3	0	0	3	4	0	2	10	40	83.3333	2	66.6667	1	2	1
1	2	1	2	1	2	2	2	2	1	1	1	1	0	1	1	0	1	1	1	1	3	3	4	4	4	4	4	4	4	2	4	4	4	3	4	10	55	83.3333	2	91.6667	2	2	2
2	1	2	1	1	2	1	1	1	0	1	1	1	1	1	1	0	1	0	1	0	2	3	2	2	2	1	2	0	0	3	3	3	4	3	3	8	34	66.6667	1	56.6667	1	1	1
1	1	1	2	2	2	1	1	1	1	1	0	1	0	0	1	1	1	1	1	1	2	2	3	3	0	0	3	0	3	4	3	4	2	0	3	9	32	75	2	53.3333	1	1	1
1	1	1	2	2	1	1	1	1	1	0	1	0	0	0	1	1	1	0	1	1	2	1	2	3	0	0	3	3	4	2	3	4	3	0	3	7	33	58.3333	1	55	1	1	1
2	2	1	2	2	2	2	1	1	0	0	0	0	1	0	0	1	0	0	1	1	1	3	1	1	4	4	2	3	4	3	3	1	2	2	1	4	35	33.3333	1	58.3333	1	1	1
2	1	2	1	1	2	2	1	2	0	1	1	1	1	1	1	1	1	1	1	1	3	3	0	4	4	4	0	2	2	2	2	2	2	2	2	4	34	33.3333	1	56.6667	1	1	1
2	1	1	2	1	2	1	1	1	1	1	0	1	1	0	1	0	1	1	1	1	1	2	2	3	0	0	3	1	4	4	3	3	2	0	3	9	31	75	2	51.6667	1	1	1
2	1	2	1	1	2	2	1	1	1	1	0	0	1	1	0	1	1	1	1	1	0	0	1	3	0	0	2	0	4	4	2	3	2	0	2	9	23	75	2	38.3333	1	1	1
1	2	2	2	2	2	2	2	1	1	1	1	1	1	1	1	1	1	0	1	1	4	3	4	4	3	4	4	3	4	4	4	4	4	4	4	11	57	91.6667	2	95	2	2	2
1	1	1	2	2	2	1	1	1	1	1	1	1	0	1	0	1	0	1	1	1	1	1	2	3	0	0	3	1	4	4	4	3	3	1	3	9	33	75	2	55	1	1	1
2	2	2	1	1	2	2	1	2	1	1	1	1	0	1	1	1	1	1	1	1	1	4	4	2	3	3	3	4	4	4	4	4	4	4	4	11	52	91.6667	2	86.6667	2	2	2
1	2	1	2	1	2	2	1	1	0	1	1	1	0	1	1	1	1	0	1	1	2	1	3	3	1	1	3	1	4	4	3	3	3	1	3	9	36	75	2	60	1	1	1
1	2	1	2	2	2	1	1	2	1	1	1	1	1	1	1	1	1	1	0	1	4	4	4	4	4	4	4	4	4	4	4	4	4	4	3	11	59	91.6667	2	98.3333	2	2	2
1	2	1	2	2	2	1	2	1	1	1	1	1	0	0	1	1	0	1	1	1	1	1	3	3	0	1	0	0	4	2	4	2	3	2	3	9	29	75	2	48.3333	1	1	1
1	1	2	2	2	2	2	1	2	1	1	1	1	1	1	0	1	1	1	1	1	3	1	4	4	4	4	3	4	4	3	4	4	4	4	4	11	54	91.6667	2	90	2	2	2
1	2	2	2	2	2	2	1	2	1	1	1	1	1	1	1	1	1	1	1	1	4	3	4	4	4	4	4	4	4	4	4	4	4	4	4	12	59	100	2	98.3333	2	2	2
2	1	1	1	1	2	2	2	1	1	1	1	1	0	1	0	1	1	1	1	1	4	4	4	4	4	4	4	4	4	4	3	3	4	4	4	4	58	33.3333	1	96.6667	2	1	2
2	1	1	1	1	2	2	1	2	1	1	1	1	0	1	1	1	1	0	1	1	4	4	4	3	4	4	3	4	4	4	4	4	4	4	4	10	58	83.3333	2	96.6667	2	2	2
2	1	2	1	2	2	2	2	1	1	1	0	0	1	1	0	0	1	1	1	1	3	0	3	1	0	0	4	4	4	4	4	4	0	3	2	8	36	66.6667	1	60	1	1	1
2	1	1	2	1	2	1	2	2	1	1	1	0	1	1	0	1	1	0	1	0	3	2	1	3	3	0	2	4	3	2	2	3	1	0	1	8	30	66.6667	1	50	1	1	1
2	1	2	2	1	1	1	1	1	1	1	1	1	1	0	1	1	0	0	1	1	3	2	1	1	2	0	2	3	4	3	3	4	2	1	3	9	34	75	2	56.6667	1	1	1
1	1	2	2	2	2	2	2	2	1	1	0	1	1	0	1	1	0	1	1	1	2	2	3	4	0	0	2	4	4	3	2	3	3	3	4	9	39	75	2	65	1	1	1
1	1	2	2	2	1	2	2	1	1	1	1	1	1	1	1	1	0	1	1	1	4	4	4	4	4	4	4	4	3	4	4	4	4	4	4	11	59	91.6667	2	98.3333	2	2	2
2	1	2	2	1	2	1	2	1	1	1	1	1	0	1	0	0	1	1	0	0	4	2	2	4	0	1	4	3	4	2	3	3	3	4	3	7	42	58.3333	1	70	1	1	1
2	1	2	1	1	2	2	2	1	1	0	1	1	0	1	1	0	1	1	1	0	3	2	2	3	2	2	4	3	4	6	4	3	2	2	3	8	45	66.6667	1	75	2	1	1
2	1	1	1	1	2	2	1	1	1	1	1	0	0	1	1	0	1	0	0	1	1	1	0	2	2	0	3	0	4	4	3	3	2	0	3	7	28	58.3333	1	46.6667	1	1	1
1	1	1	2	2	2	2	1	1	1	1	1	1	1	1	1	0	1	1	1	1	4	3	3	3	3	4	4	4	4	4	4	4	3	4	4	11	55	91.6667	2	91.6667	2	2	2
1	1	1	1	2	2	1	2	1	1	1	1	1	0	0	1	1	0	1	0	1	1	0	1	0	2	0	2	4	4	3	2	3	4	2	3	8	31	66.6667	1	51.6667	1	1	1
1	1	2	1	2	1	2	2	1	1	0	1	1	0	1	0	1	0	1	1	0	2	4	3	2	2	3	1	3	4	1	4	4	4	4	4	7	45	58.3333	1	75	2	1	1
2	1	2	1	1	2	2	1	2	1	1	0	1	1	0	1	1	1	1	1	1	3	4	4	3	3	4	3	4	4	4	4	4	4	1	4	10	53	83.3333	2	88.3333	2	2	2
2	1	1	1	1	2	1	2	1	1	0	1	1	0	1	1	1	0	1	1	0	1	0	2	2	0	0	1	0	4	4	2	2	1	0	3	8	22	66.6667	1	36.6667	1	1	1
2	2	1	1	1	2	1	2	1	1	1	0	1	0	0	1	0	1	1	0	0	1	0	1	2	0	0	2	1	4	4	2	2	2	0	3	6	24	50	1	40	1	1	1
2	2	1	1	1	1	1	1	1	1	0	1	1	0	1	0	1	0	0	1	1	0	0	2	2	0	0	1	1	4	2	2	3	2	0	2	7	21	58.3333	1	35	1	1	1
2	2	2	2	2	1	1	1	1	1	1	1	0	0	1	1	0	1	1	0	1	1	0	3	3	0	0	3	2	4	4	2	3	2	0	2	8	29	66.6667	1	48.3333	1	1	1
1	2	2	2	2	1	2	2	1	1	1	1	1	1	1	1	1	0	1	1	1	4	4	3	4	4	4	3	4	4	4	4	4	4	4	4	11	58	91.6667	2	96.6667	2	2	2
1	2	2	2	2	2	2	1	1	0	1	1	0	1	1	1	1	0	1	1	0	1	1	2	1	2	0	3	2	4	2	4	3	3	1	3	8	32	66.6667	1	53.3333	1	1	1
2	2	2	1	1	2	1	1	2	1	1	0	1	1	0	1	1	1	0	1	1	2	0	2	1	2	0	1	1	1	2	3	1	2	1	1	9	20	75	2	33.3333	1	1	1
2	2	1	2	1	2	2	2	1	1	1	1	1	1	1	1	0	1	1	1	0	4	4	4	4	4	4	3	4	4	4	4	4	3	3	4	10	57	83.3333	2	95	2	2	2
1	2	1	2	2	2	2	1	2	1	1	1	1	1	1	1	1	1	1	1	1	4	3	4	4	4	4	4	4	4	4	4	4	4	4	4	12	59	100	2	98.3333	2	2	2
1	2	2	1	2	2	1	1	1	1	0	1	1	0	1	1	0	1	1	1	1	1	0	2	2	1	0	0	3	4	4	2	2	2	1	3	9	27	75	2	45	1	1	1
2	2	2	1	1	2	2	1	2	1	1	1	1	0	1	1	1	1	1	1	0	2	4	4	4	4	4	3	4	4	4	3	4	4	4	4	10	56	83.3333	2	93.3333	2	2	2
1	2	2	2	2	2	2	1	1	1	1	1	0	1	1	1	1	0	1	1	0	1	0	3	0	0	0	2	1	4	3	3	3	3	2	3	9	28	75	2	46.6667	1	1	1
1	1	2	2	2	2	2	1	2	1	1	1	0	1	1	0	1	1	1	1	0	1	0	2	4	0	0	3	1	4	4	3	3	3	1	3	9	32	75	2	53.3333	1	1	1
2	1	2	2	2	2	2	1	2	1	1	1	0	1	0	0	1	1	0	0	1	3	2	3	2	2	4	2	2	4	4	4	4	4	3	3	7	46	58.3333	1	76.6667	2	1	1
1	1	2	2	2	2	2	1	2	1	1	0	1	1	1	1	0	1	1	1	0	2	2	2	3	0	0	3	2	4	4	4	3	3	3	4	9	39	75	2	65	1	1	1
2	1	2	2	1	2	2	2	1	1	1	1	1	1	0	0	0	0	0	0	0	4	1	2	3	2	1	2	2	4	4	1	2	3	0	3	5	34	41.6667	1	56.6667	1	1	1
2	1	2	2	2	2	2	1	2	1	0	1	1	1	1	0	1	1	1	1	1	4	4	4	4	4	4	2	4	4	4	4	4	3	2	4	10	55	83.3333	2	91.6667	2	2	2
2	1	2	1	1	1	1	1	1	1	1	1	1	0	1	1	0	1	1	0	1	4	4	4	3	3	3	3	3	3	3	3	3	3	4	1	9	47	75	2	78.3333	2	1	1
2	1	2	1	2	2	2	2	1	1	1	1	1	0	1	1	1	1	1	1	1	4	4	4	4	4	3	4	4	4	2	3	3	4	4	2	11	53	91.6667	2	88.3333	2	2	2
2	1	2	2	2	2	2	1	2	0	1	1	1	1	1	1	0	1	1	1	1	4	4	4	3	4	4	4	4	4	4	4	3	4	4	4	10	58	83.3333	2	96.6667	2	2	2
2	1	2	2	2	2	2	1	2	1	1	1	1	1	1	1	0	1	1	0	1	4	4	2	4	4	4	4	2	4	4	4	4	4	4	2	10	54	83.3333	2	90	2	2	2
2	1	1	1	1	2	1	2	1	1	1	1	0	0	1	1	0	1	1	0	0	2	2	3	3	0	0	3	3	4	2	3	3	2	1	2	7	33	58.3333	1	55	1	1	1
2	1	2	2	2	2	2	1	2	1	0	0	1	1	0	1	0	1	1	1	0	1	1	1	2	0	0	2	1	4	4	2	2	2	0	2	7	24	58.3333	1	40	1	1	1
2	1	1	1	1	1	1	2	1	1	1	1	0	0	1	1	1	0	1	1	0	2	1	2	2	0	0	3	3	4	4	4	3	3	2	4	8	37	66.6667	1	61.6667	1	1	1
2	1	1	1	2	1	2	1	1	1	1	0	1	1	1	1	1	1	1	1	1	4	4	4	4	4	4	2	4	4	4	4	4	4	4	4	11	58	91.6667	2	96.6667	2	2	2
2	1	1	1	1	2	2	1	2	1	1	1	0	1	1	0	1	1	0	1	1	2	2	3	4	0	1	3	2	3	4	2	2	2	2	3	9	35	75	2	58.3333	1	1	1
2	1	2	1	1	2	1	1	1	1	1	0	1	0	1	1	1	1	0	1	1	1	0	2	2	0	0	2	0	4	4	2	2	3	0	3	9	25	75	2	41.6667	1	1	1
2	1	2	2	2	2	2	1	2	1	0	1	1	1	1	0	1	1	1	1	1	4	4	3	4	4	3	3	4	4	4	4	4	4	4	4	10	57	83.3333	2	95	2	2	2
2	1	2	1	1	1	1	2	2	1	1	0	0	1	1	0	1	0	1	1	0	0	0	1	1	0	0	3	1	4	4	2	2	2	0	3	7	23	58.3333	1	38.3333	1	1	1
1	1	2	2	2	2	2	1	1	1	1	1	1	1	1	1	1	1	1	1	0	3	2	3	4	4	4	4	4	4	4	4	4	4	4	4	4	56	33.3333	1	93.3333	2	1	2
1	2	1	2	2	2	2	1	1	1	1	1	1	1	1	1	1	0	1	1	1	4	3	4	4	2	3	4	4	4	3	3	4	4	4	4	11	54	91.6667	2	90	2	2	2
2	2	2	1	1	1	1	1	2	1	1	1	1	0	1	1	1	1	1	0	1	3	4	3	3	3	4	4	4	4	4	4	4	4	4	3	10	55	83.3333	2	91.6667	2	2	2
2	2	2	1	1	2	2	2	2	1	1	0	0	1	1	1	1	1	1	0	1	4	4	4	4	4	4	4	4	4	4	4	4	4	4	4	9	60	75	2	100	2	1	2
2	2	2	2	1	2	1	1	1	0	1	1	1	1	0	1	1	0	1	1	1	2	2	4	4	2	2	0	0	4	4	1	2	2	0	1	9	30	75	2	50	1	1	1
2	2	1	1	2	2	1	2	1	1	1	1	1	0	1	1	0	1	1	1	1	4	4	3	3	3	2	4	4	4	4	4	4	4	4	3	10	54	83.3333	2	90	2	2	2
1	2	2	2	2	2	2	2	2	1	1	1	1	1	0	1	1	1	0	1	1	4	4	4	3	2	4	3	4	4	4	2	4	4	4	4	10	54	83.3333	2	90	2	2	2
1	2	1	2	1	2	1	1	1	1	1	1	1	1	1	1	1	1	1	1	1	4	4	4	4	4	4	4	4	4	4	3	4	4	4	4	12	59	100	2	98.3333	2	2	2
1	2	2	2	2	2	2	1	1	1	1	1	1	1	1	1	1	1	1	1	1	1	1	1	3	1	2	2	2	4	1	4	4	3	1	4	12	34	100	2	56.6667	1	2	1
1	1	2	2	2	2	1	1	1	1	1	0	1	1	1	1	1	1	1	1	0	3	3	3	3	3	4	4	4	4	4	4	4	4	4	4	10	55	83.3333	2	91.6667	2	2	2
2	1	1	1	2	2	2	2	1	1	1	1	1	0	1	1	0	1	1	1	1	3	4	3	3	4	4	4	4	4	4	4	4	4	4	4	10	57	83.3333	2	95	2	2	2
2	1	2	1	1	2	1	1	1	1	0	1	0	1	0	1	1	1	1	1	1	1	4	4	4	4	4	3	3	3	4	4	4	3	3	4	9	52	75	2	86.6667	2	1	2
2	1	2	2	2	2	2	1	2	1	1	1	0	1	1	1	0	1	1	0	1	3	0	3	4	0	0	3	4	4	3	3	3	1	1	3	9	35	75	2	58.3333	1	1	1
2	1	1	1	1	2	1	1	1	1	1	1	0	1	1	0	1	1	0	1	0	1	0	2	2	0	0	3	1	4	4	3	3	2	0	2	8	27	66.6667	1	45	1	1	1
2	1	1	1	1	2	1	1	1	1	1	0	1	1	0	1	0	1	1	1	0	0	1	1	1	0	0	2	1	4	4	3	2	2	0	1	8	22	66.6667	1	36.6667	1	1	1
1	1	2	2	2	2	2	1	1	1	1	1	1	1	1	1	1	1	1	1	0	4	4	3	4	4	3	3	3	3	4	4	4	4	3	4	11	54	91.6667	2	90	2	2	2
1	1	2	1	2	2	1	2	1	1	1	1	0	1	1	1	1	1	1	1	0	4	4	4	4	4	4	4	4	4	4	4	4	4	4	4	10	60	83.3333	2	100	2	2	2
